# Supplementary material for: Bacterial co-infections in mucormycosis in severely ill populations: an overlooked and complex challenge
Source: Access Microbiol. 2024 Nov 12;6(11):000850.v4. doi: 10.1099/acmi.0.000850.v4 (PMC11556431; doi:10.1099/acmi.0.000850.v4)
Supplement: Uncited Supplementary Material 1. [file acmi-6-00850-s001.xlsx]

## Sheet: Sheet1
Author	Journal	Year
Andresen	Lancet	2005
He	Frontiers in Oncology	2022
Zhang	AnaisBrasileiros Dermatologia	2020
Cui	Frontiers in medicine	2022
Stasiak	BMJ Case Rep	2009
Perz	BMJ case Rep	2020
Conley	Cureus	2022
Xie	BMC Infect Dis	2023
Yinadsawaphan	BMC Infect Dis	2020
Sun	Frontiers in medicine	2021
Wen	Frontiers in medicine	2021
Hagemann	IJID	2018
Campain	Mycopathology	2017
Chougule	Mycopathology	2015
Lim	Journal of clinical oncology	2016
Sammassimo	JCM	2004
de Clerck	J Medical case reports	2014
Mittal	BMJ Case Rep	2018
Usha Rani	J Oral and maxillofacial Pathology	2019
Kaur Jawanda	Acta medica	2021
Pourabdollah	Clin Case Rep	2022
Gherlan	A Journal Clin med	2022
Kulkarni	National J of Maxillofaial surgery	2022
Taweesuk	BMC Infect Dis	2022
Arbune	Antibiotics	2023
Rocconi	Le infezioni in Medicina	2015
Rathnayake	Access microbiology	2021
Dimaka	Mycoses	2014
Palou	vaccines	2021
Gupta	Indian J Medical Ped Oncology	2013
Chen	Frontiers Cell and infect Micro	2023
Mehta	Lung India	2022
Peixoto	OFID	2014
Choi	OFID	2019
Rashbi,	Access microbiology	2022
Valente-Aguilar,	Diving anf hyperbaric medicine	2021
Zhao,	Front Cell and Infect Microbiol	2021
Zhang,	Infection and drug resistance	2022
Lee	Mycoses	2019
Selarka	Mycoses	2021
Fanfair	NEJM	2012
